# Supplementary material for: Molecular Diagnosis and Identification of Novel Pathogenic Variants in a Large Cohort of Italian Patients Affected by Polycystic Kidney Diseases
Source: Genes (Basel). 2023 Jun 8;14(6):1236. doi: 10.3390/genes14061236 (PMC10298188; doi:10.3390/genes14061236)
Supplement: Supplementary file 1 [file genes-14-01236-s001.zip]

Archive with 2 entries (2 files):
- Supplementary Table S1.pdf
- Supplementary Tables S2-S5.pdf
